# Supplementary material for: Predicting cancer-relevant proteins using an improved molecular similarity ensemble approach
Source: Oncotarget. 2016 Apr 13;7(22):32394–407. doi: 10.18632/oncotarget.8716 (PMC5078021; doi:10.18632/oncotarget.8716)
Supplement: Supplementary file 2 [file oncotarget-07-32394-s002.xlsx]

## Sheet: Supplementary Table S2
Supplementary Table S2: Rank list of PZ (PZ < 0.0001) in MCF7 dataset
Chemical_ID	Protein_ID	Pz
MCF7_299934	P04191	1.5e-07
MCF7_326408	P60842	1.5e-07
MCF7_299933	P04191	2.5e-07
MCF7_705956	P60842	2.5e-07
MCF7_687939	P60842	3.5e-07
MCF7_740	P00375	4.5e-07
MCF7_117356	P00375	4.5e-07
MCF7_758963	Q6P7S1	7.5e-07
MCF7_122750	P07900_P08238	8.5e-07
MCF7_255104	P07900_P08238	8.5e-07
MCF7_255109	P07900_P08238	8.5e-07
MCF7_320877	P07900_P08238	8.5e-07
MCF7_330507	P07900_P08238	8.5e-07
MCF7_662199	P07900_P08238	8.5e-07
MCF7_747884	P12644	8.5e-07
MCF7_127752	P07382	9.5e-07
MCF7_127754	P07382	9.5e-07
MCF7_132277	P07382	9.5e-07
MCF7_606398	P07382	9.5e-07
MCF7_683659	P07900_P08238	9.5e-07
MCF7_626715	P00375	1.05e-06
MCF7_744338	P07288	1.05e-06
MCF7_368891	P07382	1.05e-06
MCF7_7359	Q6Y1R5	1.05e-06
MCF7_29630	P00375	1.15e-06
MCF7_98580	P00375	1.15e-06
MCF7_210627	P78600	1.15e-06
MCF7_144698	P00375	1.25e-06
MCF7_607301	P00375	1.25e-06
MCF7_754230	P00375	1.25e-06
MCF7_174121	P00375	1.45e-06
MCF7_623017	P00375	1.45e-06
MCF7_133114	Q6Y1R5	1.45e-06
MCF7_667640	P00375	1.55e-06
MCF7_667641	P00375	1.55e-06
MCF7_127752	P00378	1.55e-06
MCF7_3082	P07382	1.55e-06
MCF7_90394	P17707	1.55e-06
MCF7_98579	P00375	1.65e-06
MCF7_127754	P00378	1.65e-06
MCF7_132277	P00378	1.65e-06
MCF7_606398	P00378	1.65e-06
MCF7_744338	P04574	1.65e-06
MCF7_744338	P04632_P07384	1.65e-06
MCF7_126228	P07382	1.65e-06
MCF7_661580	P07900_P08238	1.65e-06
MCF7_683661	P07900_P08238	1.65e-06
MCF7_683662	P07900_P08238	1.65e-06
MCF7_683663	P07900_P08238	1.65e-06
MCF7_354258	P17707	1.65e-06
MCF7_7359	P49892	1.65e-06
MCF7_120958	P49892	1.65e-06
MCF7_752330	P49892	1.65e-06
MCF7_3082	P00378	1.85e-06
MCF7_368891	P00378	1.85e-06
MCF7_658514	P07900_P08238	1.85e-06
MCF7_661581	P07900_P08238	1.85e-06
MCF7_683664	P07900_P08238	1.85e-06
MCF7_727680	P23097	1.85e-06
MCF7_105546	P49892	1.85e-06
MCF7_132276	P07382	1.95e-06
MCF7_133071	P07382	1.95e-06
MCF7_7359	P17707	1.95e-06
MCF7_698037	P22102	1.95e-06
MCF7_7359	P23526	1.95e-06
MCF7_752331	P49892	1.95e-06
MCF7_128184	P07382	2.05e-06
MCF7_743891	P49892	2.25e-06
MCF7_127157	P07382	2.35e-06
MCF7_139105	P07382	2.35e-06
MCF7_3077	P07382	2.45e-06
MCF7_39368	P49892	2.45e-06
MCF7_744338	P17655	2.55e-06
MCF7_609397	Q9H4B7	2.55e-06
MCF7_613729	Q9H4B7	2.55e-06
MCF7_255109	P41148	2.65e-06
MCF7_330507	P41148	2.65e-06
MCF7_7359	Q8TEK3	2.65e-06
MCF7_126228	P00378	2.75e-06
MCF7_316458	P23526	2.75e-06
MCF7_122750	P41148	2.75e-06
MCF7_662199	P41148	2.75e-06
MCF7_3077	P00378	2.85e-06
MCF7_744338	P07688	2.85e-06
MCF7_750424	P07901	2.85e-06
MCF7_133114	P17707	2.85e-06
MCF7_120958	P34970	2.85e-06
MCF7_752330	P34970	2.85e-06
MCF7_255104	P41148	2.85e-06
MCF7_320877	P41148	2.85e-06
MCF7_683659	P41148	2.85e-06
MCF7_105546	P34970	2.95e-06
MCF7_133114	Q8TEK3	3.05e-06
MCF7_747292	P00375	3.15e-06
MCF7_72961	P17707	3.15e-06
MCF7_743891	P34970	3.15e-06
MCF7_132276	P00378	3.25e-06
MCF7_173516	P07382	3.25e-06
MCF7_7359	P34970	3.25e-06
MCF7_1063	Q01984	3.25e-06
MCF7_316458	Q6Y1R5	3.25e-06
MCF7_752330	Q6Y1R5	3.25e-06
MCF7_133071	P00378	3.35e-06
MCF7_132275	P07382	3.35e-06
MCF7_748641	P49892	3.45e-06
MCF7_128184	P00378	3.75e-06
MCF7_122816	P49892	3.85e-06
MCF7_752331	P34970	3.95e-06
MCF7_39368	Q6Y1R5	3.95e-06
MCF7_120958	O02667	4.25e-06
MCF7_104129	P07382	4.25e-06
MCF7_744338	P07384	4.25e-06
MCF7_747884	P37023	4.25e-06
MCF7_65423	P49892	4.25e-06
MCF7_105546	Q6Y1R5	4.25e-06
MCF7_7359	O02667	4.55e-06
MCF7_105546	O02667	4.55e-06
MCF7_752330	O02667	4.55e-06
MCF7_302325	P00374_P16184	4.55e-06
MCF7_717164	P00375	4.55e-06
MCF7_717164	P22102	4.55e-06
MCF7_133114	P23526	4.55e-06
MCF7_740	Q01782	4.55e-06
MCF7_117356	Q01782	4.55e-06
MCF7_173516	P00378	4.65e-06
MCF7_646923	P05091	4.65e-06
MCF7_365360	P05227	4.65e-06
MCF7_123032	P07382	4.65e-06
MCF7_128187	P07382	4.65e-06
MCF7_116282	Q6Y1R5	4.65e-06
MCF7_139105	P00378	4.75e-06
MCF7_132279	P07382	4.75e-06
MCF7_65346	Q6Y1R5	4.75e-06
MCF7_39368	Q99808	4.95e-06
MCF7_39368	P34970	5.15e-06
MCF7_623017	Q05932	5.15e-06
MCF7_127157	P00378	5.25e-06
MCF7_127159	P07382	5.25e-06
MCF7_667641	Q05932	5.25e-06
MCF7_749675	O95551	5.35e-06
MCF7_382035	P00374_P16184	5.35e-06
MCF7_727680	P51787	5.35e-06
MCF7_529861	Q05932	5.35e-06
MCF7_695788	P00375	5.45e-06
MCF7_113943	P17707	5.45e-06
MCF7_289900	P49892	5.45e-06
MCF7_743891	O02667	5.55e-06
MCF7_133114	P49892	5.55e-06
MCF7_740	P22102	5.65e-06
MCF7_117356	P22102	5.65e-06
MCF7_626715	P22102	5.65e-06
MCF7_744338	P43367	5.65e-06
MCF7_752330	Q8TEK3	5.65e-06
MCF7_744338	P04229	5.85e-06
MCF7_128571	P07382	5.85e-06
MCF7_687509	Q6Y1R5	5.85e-06
MCF7_105546	Q8TEK3	5.85e-06
MCF7_113951	P17707	5.95e-06
MCF7_688537	P49892	6.15e-06
MCF7_730246	P51787	6.15e-06
MCF7_128186	P07382	6.35e-06
MCF7_120958	P28647	6.35e-06
MCF7_667640	Q05932	6.35e-06
MCF7_83265	O08532	6.45e-06
MCF7_104129	P00378	6.45e-06
MCF7_88903	P07382	6.45e-06
MCF7_65346	P17707	6.45e-06
MCF7_747292	Q01782	6.45e-06
MCF7_72961	Q6Y1R5	6.45e-06
MCF7_90394	Q6Y1R5	6.45e-06
MCF7_120958	Q6Y1R5	6.45e-06
MCF7_752331	O02667	6.55e-06
MCF7_638485	O02747	6.55e-06
MCF7_382046	P00374_P16184	6.55e-06
MCF7_123032	P00378	6.55e-06
MCF7_607301	P22102	6.55e-06
MCF7_111702	P49892	6.55e-06
MCF7_766057	P05227	6.65e-06
MCF7_133119	P17707	6.65e-06
MCF7_687510	Q6Y1R5	6.65e-06
MCF7_39368	Q8TEK3	6.65e-06
MCF7_176327	Q8TF76	6.65e-06
MCF7_132275	P00378	6.75e-06
MCF7_132279	P00378	6.75e-06
MCF7_754230	P22102	6.75e-06
MCF7_105546	P28647	6.75e-06
MCF7_112846	Q05932	6.75e-06
MCF7_122870	Q05932	6.75e-06
MCF7_116282	Q8TEK3	6.75e-06
MCF7_683661	P41148	6.85e-06
MCF7_758941	P47712	6.85e-06
MCF7_120958	Q8TEK3	6.85e-06
MCF7_39368	O02667	6.95e-06
MCF7_740	P15328	6.95e-06
MCF7_117356	P15328	6.95e-06
MCF7_63701	P17707	6.95e-06
MCF7_105827	P17707	6.95e-06
MCF7_748641	Q6Y1R5	6.95e-06
MCF7_752330	P28647	7.15e-06
MCF7_107512	Q6Y1R5	7.15e-06
MCF7_607301	Q05932	7.25e-06
MCF7_65346	Q8TEK3	7.25e-06
MCF7_706995	O75376	7.45e-06
MCF7_112846	P00375	7.55e-06
MCF7_626715	P15328	7.55e-06
MCF7_743891	P28647	7.55e-06
MCF7_56030	P30549	7.55e-06
MCF7_748641	P34970	7.65e-06
MCF7_100279	P49892	7.65e-06
MCF7_105827	Q6Y1R5	7.65e-06
MCF7_354258	Q6Y1R5	7.65e-06
MCF7_116282	P17707	7.75e-06
MCF7_98580	P22102	7.75e-06
MCF7_683662	P41148	7.75e-06
MCF7_683663	P41148	7.75e-06
MCF7_661580	P41148	7.85e-06
MCF7_766734	P21836	7.95e-06
MCF7_122816	P34970	8.15e-06
MCF7_184692	Q05932	8.15e-06
MCF7_695788	Q05932	8.35e-06
MCF7_100279	P17707	8.45e-06
MCF7_308881	P49892	8.55e-06
MCF7_638485	Q9H4B7	8.55e-06
MCF7_123138	O08532	8.65e-06
MCF7_128187	P00378	8.65e-06
MCF7_607301	P15328	8.65e-06
MCF7_68989	P17655	8.65e-06
MCF7_98580	Q01782	8.65e-06
MCF7_607301	Q01782	8.65e-06
MCF7_641484	O02747	8.75e-06
MCF7_39368	P17707	8.75e-06
MCF7_107512	P17707	8.75e-06
MCF7_752331	Q6Y1R5	8.75e-06
MCF7_122870	P00375	8.85e-06
MCF7_705701	P18266	8.85e-06
MCF7_683664	P41148	8.85e-06
MCF7_69354	P05227	9.85e-06
MCF7_744338	P07154	9.85e-06
MCF7_120925	P07382	9.85e-06
MCF7_123461	P07382	9.85e-06
MCF7_29630	P15328	9.85e-06
MCF7_144698	P22102	9.85e-06
MCF7_744338	P35750	9.85e-06
MCF7_661581	P41148	9.85e-06
MCF7_667640	Q01782	9.85e-06
MCF7_726630	Q5RAG0	9.85e-06
MCF7_113943	Q6Y1R5	9.85e-06
MCF7_743891	Q6Y1R5	9.85e-06
MCF7_757836	Q6Y1R5	9.85e-06
MCF7_113423	P07382	9.95e-06
MCF7_98580	P15328	9.95e-06
MCF7_717164	P15328	9.95e-06
MCF7_29630	P22102	9.95e-06
MCF7_65423	P34970	9.95e-06
MCF7_688537	P34970	9.95e-06
MCF7_143343	P41586	9.95e-06
MCF7_72961	P49892	9.95e-06
MCF7_90394	P49892	9.95e-06
MCF7_746064	Q62645	9.95e-06
MCF7_111702	Q6Y1R5	9.95e-06
MCF7_743891	Q8TEK3	9.95e-06
MCF7_752331	Q8TEK3	9.95e-06
MCF7_127159	P00378	1.01e-05
MCF7_129185	P20839	1.01e-05
MCF7_626715	Q01782	1.01e-05
MCF7_63701	Q6Y1R5	1.01e-05
MCF7_291925	O15552	1.03e-05
MCF7_53292	P17655	1.03e-05
MCF7_289900	P34970	1.03e-05
MCF7_116282	P49892	1.03e-05
MCF7_143343	Q8CA95	1.03e-05
MCF7_289900	Q6Y1R5	1.04e-05
MCF7_606869	Q6Y1R5	1.04e-05
MCF7_759857	Q6Y1R5	1.04e-05
MCF7_289900	Q8TEK3	1.04e-05
MCF7_126217	O08532	1.05e-05
MCF7_330500	P07900_P08238	1.05e-05
MCF7_754230	P15328	1.08e-05
MCF7_700211	O02747	1.1e-05
MCF7_69830	P04229	1.1e-05
MCF7_758252	P14925	1.1e-05
MCF7_747884	P36894	1.1e-05
MCF7_658514	P41148	1.1e-05
MCF7_53292	P04229	1.11e-05
MCF7_759006	P05227	1.11e-05
MCF7_53292	P14925	1.11e-05
MCF7_65346	P49892	1.11e-05
MCF7_606869	P49892	1.11e-05
MCF7_759857	P49892	1.11e-05
MCF7_623017	Q01782	1.11e-05
MCF7_726630	Q9BY41	1.11e-05
MCF7_744338	P28074	1.12e-05
MCF7_354258	P49892	1.12e-05
MCF7_29630	Q01782	1.12e-05
MCF7_144698	Q01782	1.12e-05
MCF7_50869	Q61614	1.12e-05
MCF7_650773	O02747	1.13e-05
MCF7_123139	O08532	1.13e-05
MCF7_123140	O08532	1.13e-05
MCF7_123493	O08532	1.13e-05
MCF7_184692	P00375	1.13e-05
MCF7_529861	P00375	1.13e-05
MCF7_698037	P00375	1.13e-05
MCF7_69830	P04574	1.13e-05
MCF7_762539	P05227	1.13e-05
MCF7_123465	P07382	1.13e-05
MCF7_107512	P49892	1.13e-05
MCF7_744338	P97571	1.13e-05
MCF7_65423	Q6Y1R5	1.13e-05
MCF7_748641	Q99808	1.13e-05
MCF7_123491	O08532	1.14e-05
MCF7_128186	P00378	1.14e-05
MCF7_758252	P04574	1.14e-05
MCF7_743862	P05227	1.14e-05
MCF7_752330	P17707	1.14e-05
MCF7_63701	P49892	1.14e-05
MCF7_667641	Q01782	1.14e-05
MCF7_748641	Q8TEK3	1.14e-05
MCF7_128571	P00378	1.16e-05
MCF7_134754	P13726	1.16e-05
MCF7_144698	P15328	1.16e-05
MCF7_174121	P15328	1.16e-05
MCF7_687509	P17707	1.16e-05
MCF7_72961	P23526	1.16e-05
MCF7_90394	P23526	1.16e-05
MCF7_752331	P28647	1.16e-05
MCF7_105827	P49892	1.16e-05
MCF7_150412	P49892	1.16e-05
MCF7_757836	P49892	1.16e-05
MCF7_740	Q05932	1.16e-05
MCF7_117356	Q05932	1.16e-05
MCF7_750854	Q6Y1R5	1.16e-05
MCF7_7359	Q99808	1.16e-05
MCF7_75520	O00142	1.18e-05
MCF7_740	P00381	1.18e-05
MCF7_117356	P00381	1.18e-05
MCF7_762540	P05227	1.18e-05
MCF7_125844	P07382	1.18e-05
MCF7_717164	Q05932	1.18e-05
MCF7_107512	Q8TEK3	1.18e-05
MCF7_638407	Q9H4B7	1.18e-05
MCF7_343227	Q9NTG7	1.18e-05
MCF7_407335	O00142	1.19e-05
MCF7_744338	P14925	1.19e-05
MCF7_618487	Q02779	1.19e-05
MCF7_754198	Q61614	1.2e-05
MCF7_626715	Q05932	1.21e-05
MCF7_638484	Q61614	1.21e-05
MCF7_600032	Q9H4B7	1.21e-05
MCF7_641484	Q9H4B7	1.21e-05
MCF7_53292	P04574	1.23e-05
MCF7_68989	P04574	1.23e-05
MCF7_98579	P15328	1.23e-05
MCF7_97906	Q9QUK6	1.24e-05
MCF7_133114	P34970	1.26e-05
MCF7_105827	Q8TEK3	1.28e-05
MCF7_656576	Q02779	1.29e-05
MCF7_776422	P06213	1.31e-05
MCF7_266748	P07374	1.31e-05
MCF7_105546	P17707	1.31e-05
MCF7_98579	P22102	1.31e-05
MCF7_7359	P28647	1.31e-05
MCF7_289900	P28647	1.31e-05
MCF7_687509	Q8TEK3	1.31e-05
MCF7_756170	Q9H4B4	1.31e-05
MCF7_748641	O02667	1.33e-05
MCF7_174121	Q01782	1.33e-05
MCF7_88903	P00378	1.36e-05
MCF7_626715	P00381	1.36e-05
MCF7_154020	P17707	1.36e-05
MCF7_133119	P49892	1.36e-05
MCF7_123529	O08532	1.39e-05
MCF7_698037	P15328	1.39e-05
MCF7_162700	P07374	1.4e-05
MCF7_354258	P23526	1.4e-05
MCF7_777193	P06213	1.41e-05
MCF7_402451	P43657	1.41e-05
MCF7_368390	Q02127	1.41e-05
MCF7_402451	Q99677	1.41e-05
MCF7_757836	Q8TEK3	1.44e-05
MCF7_688537	O02667	1.45e-05
MCF7_756053	P42346	1.45e-05
MCF7_663790	O00142	1.46e-05
MCF7_123528	O08532	1.46e-05
MCF7_726576	Q04750	1.46e-05
MCF7_666700	Q6GHQ3	1.46e-05
MCF7_729168	Q6P7S1	1.46e-05
MCF7_72961	Q8TEK3	1.46e-05
MCF7_90394	Q8TEK3	1.46e-05
MCF7_113943	Q8TEK3	1.46e-05
MCF7_643001	Q9H4B7	1.46e-05
MCF7_343226	Q9NTG7	1.46e-05
MCF7_762541	P05227	1.51e-05
MCF7_687510	P17707	1.51e-05
MCF7_122816	Q8TEK3	1.51e-05
MCF7_650773	Q9H4B7	1.51e-05
MCF7_164878	P41586	1.53e-05
MCF7_154020	P49892	1.53e-05
MCF7_53292	P50282	1.53e-05
MCF7_98579	Q01782	1.58e-05
MCF7_120958	Q99808	1.58e-05
MCF7_122816	O02667	1.59e-05
MCF7_174121	P22102	1.59e-05
MCF7_727680	P51511	1.59e-05
MCF7_688537	Q6Y1R5	1.59e-05
MCF7_178296	Q12791	1.61e-05
MCF7_289900	O02667	1.62e-05
MCF7_754230	Q05932	1.62e-05
MCF7_48241	Q8CA95	1.62e-05
MCF7_638410	Q9H4B7	1.63e-05
MCF7_640519	Q9H4B7	1.63e-05
MCF7_679804	P15381	1.65e-05
MCF7_4681	P47712	1.65e-05
MCF7_133114	O02667	1.66e-05
MCF7_29459	P05227	1.66e-05
MCF7_643180	Q9H4B7	1.66e-05
MCF7_27640	O00142	1.67e-05
MCF7_758230	O00142	1.67e-05
MCF7_730246	O00757	1.67e-05
MCF7_609397	O02747	1.67e-05
MCF7_613729	O02747	1.67e-05
MCF7_39368	P28647	1.67e-05
MCF7_730946	Q61614	1.67e-05
MCF7_63701	Q8TEK3	1.67e-05
MCF7_68989	P04229	1.7e-05
MCF7_68989	P14925	1.7e-05
MCF7_53292	P48032	1.7e-05
MCF7_295391	Q6Y1R5	1.7e-05
MCF7_354258	Q8TEK3	1.7e-05
MCF7_111702	P34970	1.71e-05
MCF7_65423	O02667	1.75e-05
MCF7_744338	P49721	1.75e-05
MCF7_754230	Q01782	1.75e-05
MCF7_687510	Q8TEK3	1.75e-05
MCF7_727680	P51512	1.76e-05
MCF7_136513	Q61614	1.76e-05
MCF7_760954	Q9H4B7	1.77e-05
MCF7_205105	P07374	1.8e-05
MCF7_688537	P28647	1.8e-05
MCF7_743891	Q99808	1.8e-05
MCF7_7364	P00374_P16184	1.81e-05
MCF7_638498	Q9H4B7	1.81e-05
MCF7_763120	P22687	1.83e-05
MCF7_100279	P34970	1.83e-05
MCF7_348400	P49892	1.83e-05
MCF7_115712	Q6Y1R5	1.83e-05
MCF7_750916	Q8CA95	1.83e-05
MCF7_65423	P17707	1.86e-05
MCF7_83265	P43004	1.86e-05
MCF7_687509	P49892	1.86e-05
MCF7_758548	Q61614	1.86e-05
MCF7_316458	P17707	1.89e-05
MCF7_65423	Q8TEK3	1.89e-05
MCF7_730248	P51787	1.91e-05
MCF7_343227	Q13370	1.91e-05
MCF7_100279	Q8TEK3	1.91e-05
MCF7_748641	P17707	1.93e-05
MCF7_757836	P34970	1.93e-05
MCF7_756340	Q96Q15	1.93e-05
MCF7_648581	Q9H4B7	1.93e-05
MCF7_740	P07607	2e-05
MCF7_117356	P07607	2e-05
MCF7_750854	P17707	2e-05
MCF7_123461	P00378	2.01e-05
MCF7_727680	P17301	2.01e-05
MCF7_756169	Q9H4B4	2.01e-05
MCF7_113423	P00378	2.04e-05
MCF7_748263	P41586	2.04e-05
MCF7_748672	P41586	2.04e-05
MCF7_4307	P47712	2.04e-05
MCF7_600023	Q61614	2.04e-05
MCF7_727208	Q61614	2.04e-05
MCF7_731698	Q8R2Y0	2.04e-05
MCF7_750854	Q8TEK3	2.04e-05
MCF7_758252	P04229	2.05e-05
MCF7_695945	P05227	2.05e-05
MCF7_762542	P05227	2.05e-05
MCF7_56633	Q8TCW9	2.05e-05
MCF7_111702	Q99808	2.05e-05
MCF7_756158	Q9H4B4	2.05e-05
MCF7_756167	Q9H4B4	2.05e-05
MCF7_308881	P34970	2.07e-05
MCF7_756373	Q96Q15	2.07e-05
MCF7_53292	P25975	2.14e-05
MCF7_752331	Q99808	2.14e-05
MCF7_638407	Q9QUK6	2.14e-05
MCF7_758252	P04632_P07384	2.16e-05
MCF7_122816	P17707	2.16e-05
MCF7_112846	P22102	2.16e-05
MCF7_83265	P43005	2.16e-05
MCF7_750854	P49892	2.16e-05
MCF7_144698	Q05932	2.16e-05
MCF7_727680	P34960	2.2e-05
MCF7_724771	Q8R2Y0	2.2e-05
MCF7_348400	Q99808	2.2e-05
MCF7_280594	P17707	2.21e-05
MCF7_39368	P23526	2.21e-05
MCF7_111702	Q8TEK3	2.21e-05
MCF7_123493	P43004	2.22e-05
MCF7_98580	Q05932	2.22e-05
MCF7_710264	Q9H4B7	2.22e-05
MCF7_335766	Q13370	2.23e-05
MCF7_126710	P00374_P16184	2.26e-05
MCF7_758845	P08575	2.26e-05
MCF7_352890	Q13126	2.26e-05
MCF7_746498	Q8CA95	2.26e-05
MCF7_756365	Q96Q15	2.26e-05
MCF7_120925	P00378	2.29e-05
MCF7_69830	P04632_P07384	2.29e-05
MCF7_606869	P23526	2.29e-05
MCF7_759857	P23526	2.29e-05
MCF7_53292	P41149	2.31e-05
MCF7_83265	P15085	2.32e-05
MCF7_120958	P17707	2.32e-05
MCF7_726217	Q61614	2.33e-05
MCF7_371722	P48544	2.37e-05
MCF7_154020	Q6Y1R5	2.37e-05
MCF7_606869	P17707	2.38e-05
MCF7_743891	P17707	2.38e-05
MCF7_759857	P17707	2.38e-05
MCF7_717824	Q10469	2.38e-05
MCF7_4681	Q5NUL3	2.38e-05
MCF7_122816	Q6Y1R5	2.38e-05
MCF7_752330	Q99808	2.38e-05
MCF7_134250	O08532	2.39e-05
MCF7_123465	P00378	2.39e-05
MCF7_65346	P23526	2.39e-05
MCF7_123139	P43004	2.39e-05
MCF7_123140	P43004	2.39e-05
MCF7_67025	Q9Y5X5	2.39e-05
MCF7_744338	P25975	2.53e-05
MCF7_123138	P43004	2.53e-05
MCF7_156565	P49653	2.53e-05
MCF7_113943	P49892	2.53e-05
MCF7_683638	P70618	2.53e-05
MCF7_665485	Q61614	2.53e-05
MCF7_113951	Q6Y1R5	2.53e-05
MCF7_98580	P00381	2.54e-05
MCF7_754230	P00381	2.54e-05
MCF7_69830	P07688	2.54e-05
MCF7_758252	P43367	2.54e-05
MCF7_743121	Q13370	2.54e-05
MCF7_647246	Q9H4B7	2.54e-05
MCF7_698037	Q05932	2.55e-05
MCF7_749505	P43354	2.56e-05
MCF7_107529	Q04828	2.63e-05
MCF7_735406	O43526	2.68e-05
MCF7_687939	Q61614	2.68e-05
MCF7_682362	Q8NY00	2.68e-05
MCF7_90394	P34970	2.69e-05
MCF7_123138	P43005	2.69e-05
MCF7_68989	P50282	2.69e-05
MCF7_731699	Q8R2Y0	2.69e-05
MCF7_150412	P34970	2.7e-05
MCF7_72961	P34970	2.72e-05
MCF7_697730	Q6GHQ3	2.72e-05
MCF7_27640	P06479	2.76e-05
MCF7_663791	P06479	2.76e-05
MCF7_758230	P06479	2.76e-05
MCF7_756205	P06494	2.76e-05
MCF7_123493	P43005	2.76e-05
MCF7_402451	O60603	2.77e-05
MCF7_111702	P17707	2.77e-05
MCF7_735407	P23907	2.77e-05
MCF7_116282	P34970	2.78e-05
MCF7_123491	P43004	2.78e-05
MCF7_755415	P48544	2.79e-05
MCF7_308881	Q8TEK3	2.8e-05
MCF7_316458	Q8TEK3	2.8e-05
MCF7_111702	O02667	2.83e-05
MCF7_113951	P49892	2.84e-05
MCF7_687510	P49892	2.84e-05
MCF7_631366	Q61614	2.84e-05
MCF7_63701	P23526	2.86e-05
MCF7_606869	P34970	2.86e-05
MCF7_759857	P34970	2.86e-05
MCF7_105546	Q99808	2.86e-05
MCF7_123529	P43004	2.87e-05
MCF7_123139	P43005	2.87e-05
MCF7_123140	P43005	2.87e-05
MCF7_68989	P48032	2.87e-05
MCF7_105546	P23526	2.91e-05
MCF7_133114	P28647	2.94e-05
MCF7_29630	Q05932	2.94e-05
MCF7_105827	P23526	2.99e-05
MCF7_107512	P34970	2.99e-05
MCF7_679800	Q13233	3e-05
MCF7_693167	O00142	3.02e-05
MCF7_134033	P00375	3.02e-05
MCF7_752330	P23526	3.02e-05
MCF7_354258	P34970	3.02e-05
MCF7_53292	P56450	3.02e-05
MCF7_134033	Q05932	3.02e-05
MCF7_743135	Q13370	3.02e-05
MCF7_743433	Q13370	3.02e-05
MCF7_246112	P07374	3.05e-05
MCF7_65346	P34970	3.05e-05
MCF7_48241	P41586	3.05e-05
MCF7_240553	Q61614	3.05e-05
MCF7_665488	Q61614	3.05e-05
MCF7_348400	Q6Y1R5	3.05e-05
MCF7_607301	P00381	3.06e-05
MCF7_352122	P0A017	3.06e-05
MCF7_623017	P22102	3.06e-05
MCF7_63701	P34970	3.06e-05
MCF7_620635	P49892	3.06e-05
MCF7_132483	Q05932	3.06e-05
MCF7_744338	P29452	3.07e-05
MCF7_667931	Q61614	3.07e-05
MCF7_627991	O95551	3.08e-05
MCF7_75520	P06479	3.08e-05
MCF7_679804	Q6P1M0	3.08e-05
MCF7_100279	Q6Y1R5	3.08e-05
MCF7_641454	Q9H4B7	3.08e-05
MCF7_747884	Q04771	3.13e-05
MCF7_47384	P00921	3.14e-05
MCF7_731704	Q8R2Y0	3.19e-05
MCF7_667640	P22102	3.21e-05
MCF7_105827	P34970	3.21e-05
MCF7_126217	P43004	3.21e-05
MCF7_663791	O00142	3.22e-05
MCF7_125844	P00378	3.22e-05
MCF7_180525	P17707	3.22e-05
MCF7_667641	P22102	3.22e-05
MCF7_726974	P49430	3.22e-05
MCF7_701564	Q61614	3.22e-05
MCF7_69413	Q8CA95	3.22e-05
MCF7_642198	Q9H4B7	3.22e-05
MCF7_98938	Q9QUK6	3.22e-05
MCF7_371722	P48549	3.28e-05
MCF7_51046	P51050	3.28e-05
MCF7_736735	Q61614	3.28e-05
MCF7_756375	Q96Q15	3.28e-05
MCF7_757836	O02667	3.29e-05
MCF7_13981	O75376	3.29e-05
MCF7_735406	O75376	3.29e-05
MCF7_752331	P17707	3.29e-05
MCF7_154020	Q8TEK3	3.29e-05
MCF7_29630	P00381	3.34e-05
MCF7_175630	P17707	3.34e-05
MCF7_675253	P23907	3.34e-05
MCF7_348400	Q8TEK3	3.34e-05
MCF7_750916	P41586	3.41e-05
MCF7_748533	Q3BCU0	3.41e-05
MCF7_750210	Q61614	3.41e-05
MCF7_362453	Q62645	3.41e-05
MCF7_606869	Q8TEK3	3.41e-05
MCF7_759857	Q8TEK3	3.41e-05
MCF7_643180	P25106	3.42e-05
MCF7_123491	P43005	3.42e-05
MCF7_630605	Q8R2Y0	3.42e-05
MCF7_730248	O00757	3.52e-05
MCF7_144698	P00381	3.52e-05
MCF7_618487	P00516	3.52e-05
MCF7_744338	P00784	3.52e-05
MCF7_748641	P23526	3.52e-05
MCF7_735403	P23907	3.52e-05
MCF7_746498	P41586	3.52e-05
MCF7_758252	P50282	3.52e-05
MCF7_53292	Q01727	3.52e-05
MCF7_727680	Q13443	3.52e-05
MCF7_618862	Q61614	3.52e-05
MCF7_718169	Q969S8	3.52e-05
MCF7_53292	P04632_P07384	3.54e-05
MCF7_352890	P17707	3.54e-05
MCF7_133119	P34970	3.54e-05
MCF7_403529	Q61614	3.54e-05
MCF7_726216	Q61614	3.54e-05
MCF7_176328	Q8TF76	3.54e-05
MCF7_757836	P28647	3.59e-05
MCF7_132483	P00375	3.64e-05
MCF7_68989	P04632_P07384	3.65e-05
MCF7_123528	P43004	3.65e-05
MCF7_85230	P79400	3.65e-05
MCF7_744338	P07858	3.68e-05
MCF7_308881	P17707	3.68e-05
MCF7_69830	P43367	3.68e-05
MCF7_39199	P15085	3.69e-05
MCF7_123529	P17752	3.69e-05
MCF7_687509	P23526	3.69e-05
MCF7_727209	Q61614	3.69e-05
MCF7_100279	O02667	3.7e-05
MCF7_123529	P43005	3.7e-05
MCF7_747292	Q05932	3.7e-05
MCF7_280594	Q6Y1R5	3.7e-05
MCF7_656576	Q7KZI7	3.7e-05
MCF7_688537	Q8TEK3	3.7e-05
MCF7_665771	O14939	3.74e-05
MCF7_351813	P41586	3.74e-05
MCF7_126217	P43005	3.74e-05
MCF7_354467	Q62758	3.74e-05
MCF7_185040	P07374	3.75e-05
MCF7_24818	Q61614	3.75e-05
MCF7_36407	Q61614	3.75e-05
MCF7_756173	Q9H4B4	3.75e-05
MCF7_68989	P25975	3.76e-05
MCF7_154020	P34970	3.76e-05
MCF7_643001	O02747	3.82e-05
MCF7_620635	P34970	3.83e-05
MCF7_58239	Q5KTC7	3.83e-05
MCF7_151980	Q6B856	3.83e-05
MCF7_756179	Q9H4B4	3.83e-05
MCF7_123493	O15554	3.84e-05
MCF7_289900	P17707	3.84e-05
MCF7_107529	P52895	3.84e-05
MCF7_723568	Q9H7Z7	3.84e-05
MCF7_766601	O95551	3.91e-05
MCF7_735406	P23907	3.91e-05
MCF7_758845	P43004	3.91e-05
MCF7_766734	P61168	3.91e-05
MCF7_113951	Q8TEK3	3.91e-05
MCF7_723888	Q9QUL3	3.91e-05
MCF7_350102	Q61614	3.92e-05
MCF7_116282	O02667	3.93e-05
MCF7_638407	P25106	3.94e-05
MCF7_150412	Q8TEK3	3.94e-05
MCF7_647246	P43004	3.98e-05
MCF7_116282	P23526	4.03e-05
MCF7_316458	P49892	4.03e-05
MCF7_128187	Q07869_Q95N78	4.06e-05
MCF7_36373	Q61614	4.06e-05
MCF7_742611	O75376	4.07e-05
MCF7_757836	P17707	4.08e-05
MCF7_87864	P41586	4.08e-05
MCF7_691881	P00516	4.09e-05
MCF7_758905	P20839	4.09e-05
MCF7_748641	P28647	4.09e-05
MCF7_758845	P43005	4.09e-05
MCF7_69917	Q9Y5X5	4.09e-05
MCF7_127754	P00376	4.17e-05
MCF7_3083	P07382	4.17e-05
MCF7_16685	P22518	4.17e-05
MCF7_758031	Q61614	4.17e-05
MCF7_763186	Q61614	4.17e-05
MCF7_308881	Q6Y1R5	4.17e-05
MCF7_72961	O02667	4.18e-05
MCF7_90394	O02667	4.18e-05
MCF7_131020	P07382	4.18e-05
MCF7_755415	P48549	4.18e-05
MCF7_648543	Q61614	4.18e-05
MCF7_746068	Q62645	4.18e-05
MCF7_65346	O02667	4.2e-05
MCF7_735407	O75376	4.2e-05
MCF7_666870	P06479	4.24e-05
MCF7_67025	P17708	4.24e-05
MCF7_122870	P22102	4.28e-05
MCF7_53292	P52700	4.28e-05
MCF7_98579	Q05932	4.28e-05
MCF7_760222	Q61614	4.28e-05
MCF7_746064	P30549	4.29e-05
MCF7_691881	P11799	4.31e-05
MCF7_267589	P15428	4.31e-05
MCF7_371722	Q06000	4.31e-05
MCF7_744338	Q16651	4.31e-05
MCF7_710181	Q8CA95	4.31e-05
MCF7_665742	O14939	4.32e-05
MCF7_758252	P35750	4.32e-05
MCF7_751249	Q9JLN9	4.32e-05
MCF7_706995	P43490	4.35e-05
MCF7_53292	P07154	4.41e-05
MCF7_766135	P48544	4.41e-05
MCF7_343226	Q13370	4.41e-05
MCF7_717164	P00381	4.42e-05
MCF7_671553	P05227	4.42e-05
MCF7_672878	P13726	4.44e-05
MCF7_172599	P17707	4.44e-05
MCF7_661153	P30291	4.44e-05
MCF7_150412	Q6Y1R5	4.44e-05
MCF7_143343	Q9H4B7	4.44e-05
MCF7_723888	Q9NZK7	4.44e-05
MCF7_676998	P15085	4.58e-05
MCF7_745487	P30549	4.58e-05
MCF7_348400	P34970	4.58e-05
MCF7_648581	Q61614	4.58e-05
MCF7_735403	O75376	4.59e-05
MCF7_674182	P06479	4.59e-05
MCF7_758252	P20142	4.59e-05
MCF7_111702	P23526	4.59e-05
MCF7_365360	Q01984	4.59e-05
MCF7_763129	P22687	4.6e-05
MCF7_647246	P43005	4.6e-05
MCF7_151980	Q27757	4.6e-05
MCF7_752397	Q62645	4.6e-05
MCF7_133071	Q07869_Q95N78	4.61e-05
MCF7_151247	Q9QUK6	4.61e-05
MCF7_308881	O02667	4.65e-05
MCF7_758252	P07384	4.65e-05
MCF7_115980	P41586	4.65e-05
MCF7_134250	P43004	4.65e-05
MCF7_766130	P48544	4.65e-05
MCF7_734923	Q9H4B7	4.65e-05
MCF7_107512	O02667	4.7e-05
MCF7_727680	P09237	4.7e-05
MCF7_351521	P0A017	4.7e-05
MCF7_150412	P17707	4.7e-05
MCF7_687510	P23526	4.7e-05
MCF7_123528	P43005	4.7e-05
MCF7_687868	P78600	4.7e-05
MCF7_280594	Q8TEK3	4.7e-05
MCF7_700657	Q9UBU3	4.7e-05
MCF7_758252	P48032	4.74e-05
MCF7_754245	Q13698	4.74e-05
MCF7_745487	Q62645	4.74e-05
MCF7_679804	Q63008	4.74e-05
MCF7_723888	Q9UNK4	4.74e-05
MCF7_663792	O00142	4.77e-05
MCF7_98579	P00381	4.77e-05
MCF7_529861	P22102	4.77e-05
MCF7_638410	P25106	4.77e-05
MCF7_5705	Q61614	4.77e-05
MCF7_753574	Q8CA95	4.77e-05
MCF7_671636	Q9QUK6	4.77e-05
MCF7_676998	P00730	4.87e-05
MCF7_353	P05227	4.87e-05
MCF7_8591	P05227	4.87e-05
MCF7_53292	P18433	4.87e-05
MCF7_681639	P24226	4.87e-05
MCF7_122816	P28647	4.87e-05
MCF7_747457	P41586	4.87e-05
MCF7_752506	P43490	4.87e-05
MCF7_735493	P49430	4.87e-05
MCF7_745089	Q62645	4.87e-05
MCF7_643180	Q8CA95	4.87e-05
MCF7_107512	P23526	4.89e-05
MCF7_749505	P35400	4.89e-05
MCF7_339768	Q02127	4.89e-05
MCF7_726577	Q04750	4.89e-05
MCF7_756362	Q96Q15	4.93e-05
MCF7_52245	P04278	4.95e-05
MCF7_134250	P43005	4.95e-05
MCF7_766125	P48544	4.95e-05
MCF7_687304	P07374	4.97e-05
MCF7_715806	P15428	4.97e-05
MCF7_184692	P22102	4.97e-05
MCF7_113943	P23526	4.97e-05
MCF7_720996	Q9UNK4	4.97e-05
MCF7_63701	O02667	4.98e-05
MCF7_150412	O02667	4.98e-05
MCF7_600032	O02747	4.98e-05
MCF7_105827	O02667	5.04e-05
MCF7_756141	P06748_Q9UM73	5.04e-05
MCF7_123139	P15085	5.04e-05
MCF7_123140	P15085	5.04e-05
MCF7_766523	P23907	5.04e-05
MCF7_687509	P34970	5.04e-05
MCF7_766121	P48544	5.04e-05
MCF7_766122	P48544	5.04e-05
MCF7_53292	P15085	5.06e-05
MCF7_368390	P78600	5.06e-05
MCF7_766734	Q8JZL2	5.06e-05
MCF7_402451	Q9H1C0	5.06e-05
MCF7_354258	O02667	5.11e-05
MCF7_85230	P05164	5.11e-05
MCF7_758252	P07688	5.11e-05
MCF7_35468	Q61614	5.11e-05
MCF7_134459	P25713	5.15e-05
MCF7_686963	Q61614	5.15e-05
MCF7_756404	Q9H4B4	5.15e-05
MCF7_703321	Q9H4B7	5.15e-05
MCF7_52245	P08842	5.16e-05
MCF7_133119	Q6Y1R5	5.16e-05
MCF7_123493	P15085	5.17e-05
MCF7_743921	P41586	5.17e-05
MCF7_669887	Q61614	5.17e-05
MCF7_295391	P17707	5.21e-05
MCF7_758252	P49721	5.23e-05
MCF7_691519	P00375	5.3e-05
MCF7_56618	P05227	5.3e-05
MCF7_5206	P07382	5.3e-05
MCF7_295391	P23526	5.3e-05
MCF7_68989	P52700	5.3e-05
MCF7_758252	P17655	5.32e-05
MCF7_56030	O43526	5.51e-05
MCF7_109154	P30531	5.51e-05
MCF7_750854	P34970	5.51e-05
MCF7_744613	P41586	5.51e-05
MCF7_747379	P41586	5.51e-05
MCF7_700211	Q9H4B7	5.51e-05
MCF7_351521	P00382	5.6e-05
MCF7_1063	P05227	5.6e-05
MCF7_53292	P06734	5.6e-05
MCF7_606174	P11387	5.6e-05
MCF7_634724	P11387	5.6e-05
MCF7_65423	P28647	5.63e-05
MCF7_723734	Q96KQ7	5.63e-05
MCF7_631366	Q9H4B7	5.63e-05
MCF7_638484	Q9H4B7	5.63e-05
MCF7_146604	O00142	5.66e-05
MCF7_265473	O60603	5.66e-05
MCF7_766734	O75116_Q13464	5.66e-05
MCF7_123138	P15085	5.66e-05
MCF7_126217	P15085	5.66e-05
MCF7_758252	P52700	5.66e-05
MCF7_381586	Q61614	5.66e-05
MCF7_728553	Q61614	5.66e-05
MCF7_756364	Q96Q15	5.66e-05
MCF7_723888	Q9Z0Y2	5.66e-05
MCF7_174121	P00381	5.68e-05
MCF7_683776	P04229	5.68e-05
MCF7_754230	P07607	5.68e-05
MCF7_747198	P41586	5.68e-05
MCF7_766131	P48544	5.68e-05
MCF7_403148	Q61614	5.68e-05
MCF7_667640	P15328	5.7e-05
MCF7_81947	P78600	5.7e-05
MCF7_740648	P49430	5.72e-05
MCF7_744338	Q02853	5.72e-05
MCF7_407335	P06479	5.73e-05
MCF7_68989	P15085	5.73e-05
MCF7_664236	P17707	5.73e-05
MCF7_115712	Q8TEK3	5.73e-05
MCF7_351521	P04174	5.77e-05
MCF7_120958	P23526	5.77e-05
MCF7_3265	Q2NNR5	5.77e-05
MCF7_763198	Q61614	5.77e-05
MCF7_655649	Q04750	5.78e-05
MCF7_83265	P22756	5.79e-05
MCF7_98580	P07607	5.83e-05
MCF7_619859	P13726	5.83e-05
MCF7_623017	P15328	5.83e-05
MCF7_745486	Q62645	5.83e-05
MCF7_746068	P30549	5.84e-05
MCF7_756405	P97321	5.84e-05
MCF7_703321	O02747	5.95e-05
MCF7_670785	Q6P7S1	5.95e-05
MCF7_352692	Q61614	6.02e-05
MCF7_133119	Q8TEK3	6.02e-05
MCF7_668257	O00142	6.03e-05
MCF7_674182	O00142	6.11e-05
MCF7_750892	P68849_Q9AGR3	6.11e-05
MCF7_766734	Q9P0X4	6.11e-05
MCF7_65423	Q99808	6.16e-05
MCF7_763121	P22687	6.23e-05
MCF7_717164	P07607	6.32e-05
MCF7_670653	O00142	6.36e-05
MCF7_727207	Q61614	6.36e-05
MCF7_766132	P23907	6.39e-05
MCF7_371002	Q61614	6.39e-05
MCF7_675363	Q61614	6.39e-05
MCF7_701561	Q61614	6.39e-05
MCF7_754670	O00418	6.4e-05
MCF7_744338	P00800	6.4e-05
MCF7_53292	P07688	6.4e-05
MCF7_766121	P48549	6.4e-05
MCF7_766130	P48549	6.4e-05
MCF7_13981	P49653	6.4e-05
MCF7_210627	P52895	6.4e-05
MCF7_174121	Q05932	6.4e-05
MCF7_678880	Q27757	6.4e-05
MCF7_715192	Q8CA95	6.4e-05
MCF7_133114	Q99808	6.4e-05
MCF7_733144	Q9QUK6	6.4e-05
MCF7_758252	P07154	6.41e-05
MCF7_68989	P07288	6.41e-05
MCF7_94600	P11387	6.41e-05
MCF7_302991	P11387	6.41e-05
MCF7_667641	P15328	6.41e-05
MCF7_748670	P41586	6.41e-05
MCF7_618487	Q7KZI7	6.41e-05
MCF7_766734	O55242	6.42e-05
MCF7_83265	P17752	6.42e-05
MCF7_68989	P07384	6.43e-05
MCF7_210627	Q04828	6.43e-05
MCF7_650769	Q61614	6.43e-05
MCF7_722115	O43603	6.44e-05
MCF7_185042	P07374	6.44e-05
MCF7_673596	P11387	6.44e-05
MCF7_752331	P23526	6.44e-05
MCF7_39199	P24226	6.44e-05
MCF7_111702	P28647	6.44e-05
MCF7_723888	P39877	6.44e-05
MCF7_83265	P43003	6.44e-05
MCF7_752398	Q62645	6.44e-05
MCF7_766135	P48549	6.47e-05
MCF7_679804	Q13936	6.47e-05
MCF7_7359	Q6P2N6	6.47e-05
MCF7_295391	Q8TEK3	6.47e-05
MCF7_751165	Q969S8	6.47e-05
MCF7_67025	Q9GZQ6	6.47e-05
MCF7_144698	P07607	6.48e-05
MCF7_113951	P23526	6.48e-05
MCF7_702156	P43346	6.48e-05
MCF7_703786	P43346	6.48e-05
MCF7_305762	Q9Y5X5	6.48e-05
MCF7_154020	O02667	7.16e-05
MCF7_400770	P04014	7.16e-05
MCF7_663790	P06479	7.16e-05
MCF7_371010	Q61614	7.16e-05
MCF7_289900	Q99808	7.16e-05
MCF7_606869	O02667	7.17e-05
MCF7_759857	O02667	7.17e-05
MCF7_722859	P00516	7.17e-05
MCF7_760015	P06494	7.17e-05
MCF7_174121	P07607	7.17e-05
MCF7_50869	P25106	7.17e-05
MCF7_748671	P41586	7.17e-05
MCF7_758030	Q61614	7.17e-05
MCF7_760958	Q61614	7.17e-05
MCF7_744675	Q62645	7.17e-05
MCF7_669615	Q920D2	7.17e-05
MCF7_617966	O95399	7.18e-05
MCF7_69830	P17655	7.18e-05
MCF7_110407	P23978	7.18e-05
MCF7_760183	P25105_P46002_Q62035	7.18e-05
MCF7_330500	P41148	7.18e-05
MCF7_749550	P48544	7.18e-05
MCF7_766122	P48549	7.18e-05
MCF7_380212	P49653	7.18e-05
MCF7_744338	P50282	7.18e-05
MCF7_674495	Q27757	7.18e-05
MCF7_763187	Q61614	7.18e-05
MCF7_752276	Q8TCW9	7.18e-05
MCF7_756178	Q9H4B4	7.18e-05
MCF7_710266	Q9H4B7	7.18e-05
MCF7_361127	Q9UBU3	7.18e-05
MCF7_87034	O70212	7.19e-05
MCF7_747460	P41586	7.19e-05
MCF7_749550	P48549	7.19e-05
MCF7_766125	P48549	7.19e-05
MCF7_267589	P48736_Q8WYR1	7.19e-05
MCF7_348400	P17707	7.2e-05
MCF7_752892	P23907	7.2e-05
MCF7_756319	Q06000	7.2e-05
MCF7_743891	Q61618	7.2e-05
MCF7_756342	Q96Q15	7.2e-05
MCF7_695788	P22102	7.21e-05
MCF7_4518	Q96S37	7.21e-05
MCF7_752837	O00329_P27986	7.24e-05
MCF7_722859	P11799	7.24e-05
MCF7_675362	Q61614	7.24e-05
MCF7_83265	P00730	7.26e-05
MCF7_667930	Q61614	7.26e-05
MCF7_669886	Q61614	7.26e-05
MCF7_100434	Q9UIQ6	7.26e-05
MCF7_295391	P00519_P42684	7.28e-05
MCF7_69830	P14925	7.29e-05
MCF7_759006	Q62645	7.29e-05
MCF7_687509	P28647	7.32e-05
MCF7_745090	Q62645	7.38e-05
MCF7_133119	O02667	7.44e-05
MCF7_671043	P04278	7.44e-05
MCF7_698452	P41586	7.44e-05
MCF7_709923	P43346	7.44e-05
MCF7_735207	P35355	7.55e-05
MCF7_53292	P07384	7.56e-05
MCF7_687852	Q8R2Y0	7.65e-05
MCF7_123491	P22756	7.66e-05
MCF7_687510	P34970	7.66e-05
MCF7_69917	P17708	7.8e-05
MCF7_766131	P48549	7.8e-05
MCF7_743530	Q8CA95	7.8e-05
MCF7_730246	Q9NRA0	7.8e-05
MCF7_663593	Q9QUK6	7.8e-05
MCF7_758029	Q61614	7.81e-05
MCF7_603071	P11387	7.84e-05
MCF7_629971	P11387	7.84e-05
MCF7_123528	P15085	7.9e-05
MCF7_69830	P27986	7.9e-05
MCF7_721645	P43346	7.9e-05
MCF7_687868	P51787	7.9e-05
MCF7_68989	P07154	8.01e-05
MCF7_706705	P43346	8.01e-05
MCF7_665771	Q13393	8.01e-05
MCF7_638498	Q96S37	8.01e-05
MCF7_718169	Q9UKV0	8.01e-05
MCF7_41567	P49768_Q92542_Q96BI3_Q9NZ42	8.04e-05
MCF7_762539	Q62645	8.04e-05
MCF7_281383	O43526	8.05e-05
MCF7_669615	P16184	8.05e-05
MCF7_763136	P22687	8.05e-05
MCF7_730248	Q9NRA0	8.05e-05
MCF7_127763	O43526	8.06e-05
MCF7_63701	P06239_P06240	8.06e-05
MCF7_747292	P15328	8.06e-05
MCF7_638498	P30549	8.06e-05
MCF7_761526	Q6P7S1	8.06e-05
MCF7_123139	P22756	8.07e-05
MCF7_123140	P22756	8.07e-05
MCF7_606869	P28647	8.07e-05
MCF7_759857	P28647	8.07e-05
MCF7_643180	P30549	8.07e-05
MCF7_17273	P05227	8.13e-05
MCF7_112846	P15328	8.13e-05
MCF7_115712	P17707	8.13e-05
MCF7_766240	P20444	8.13e-05
MCF7_46683	Q9H4B7	8.13e-05
MCF7_109154	P31648	8.18e-05
MCF7_113943	P34970	8.18e-05
MCF7_730248	Q9MYW0_Q9Y210	8.19e-05
MCF7_763135	P22687	8.22e-05
MCF7_721645	Q27757	8.22e-05
MCF7_666869	O00142	8.23e-05
MCF7_647246	O08532	8.23e-05
MCF7_112846	P07607	8.23e-05
MCF7_113951	P34970	8.23e-05
MCF7_359079	Q04750	8.23e-05
MCF7_668298	Q8CA95	8.23e-05
MCF7_744061	Q8R2Y0	8.23e-05
MCF7_643180	Q9QUK6	8.23e-05
MCF7_116282	P17931	8.25e-05
MCF7_69830	P49721	8.25e-05
MCF7_123139	P17752	8.26e-05
MCF7_123140	P17752	8.26e-05
MCF7_673799	P35355	8.26e-05
MCF7_123493	P43003	8.26e-05
MCF7_748670	Q8CA95	8.26e-05
MCF7_661428	Q8NG68	8.26e-05
MCF7_721318	Q8VHL0	8.34e-05
MCF7_683774	P04229	8.35e-05
MCF7_151982	P51787	8.35e-05
MCF7_343227	Q8IXJ6	8.35e-05
MCF7_69830	P07384	8.4e-05
MCF7_740647	Q13698	8.4e-05
MCF7_68989	P06734	8.41e-05
MCF7_123138	P43003	8.41e-05
MCF7_731698	O35678	8.52e-05
MCF7_753587	P07872	8.52e-05
MCF7_715192	P41586	8.53e-05
MCF7_123829	P43005	8.53e-05
MCF7_687868	P23907	8.55e-05
MCF7_29422	P49892	8.55e-05
MCF7_28866	P78600	8.56e-05
MCF7_683776	P14925	8.6e-05
MCF7_717164	P14925	8.6e-05
MCF7_752397	P30549	8.6e-05
MCF7_339768	P78600	8.6e-05
MCF7_744677	Q62645	8.6e-05
MCF7_745492	Q62645	8.6e-05
MCF7_56633	O64411	8.68e-05
MCF7_744227	O76083	8.68e-05
MCF7_68989	P07688	8.68e-05
MCF7_123529	P15085	8.68e-05
MCF7_747292	P22102	8.68e-05
MCF7_675254	P23907	8.68e-05
MCF7_123528	P35355	8.68e-05
MCF7_756319	P48544	8.68e-05
MCF7_756319	P48549	8.68e-05
MCF7_730248	Q13507	8.68e-05
MCF7_6883	Q8R2Y0	8.68e-05
MCF7_753802	O00418	8.69e-05
MCF7_748337	O43318_Q15750	8.69e-05
MCF7_53292	P20142	8.69e-05
MCF7_69830	P50282	8.69e-05
MCF7_766734	Q13393	8.69e-05
MCF7_31708	Q61614	8.69e-05
MCF7_669382	Q61614	8.69e-05
MCF7_687509	O02667	8.71e-05
MCF7_723739	P00375	8.71e-05
MCF7_755422	P48544	8.71e-05
MCF7_640519	O02747	8.79e-05
MCF7_669727	P11416	8.79e-05
MCF7_196473	P49653	8.79e-05
MCF7_717834	Q62645	8.79e-05
MCF7_107529	P17936	8.8e-05
MCF7_71717	Q9Y5X5	8.8e-05
MCF7_667928	Q61614	8.81e-05
MCF7_756314	P04626	8.86e-05
MCF7_766294	Q3BCU0	8.86e-05
MCF7_666700	O00142	8.87e-05
MCF7_65346	P00519_P42684	8.87e-05
MCF7_352890	Q6Y1R5	8.87e-05
MCF7_708472	Q9UBU3	8.87e-05
MCF7_758252	P07288	9e-05
MCF7_56030	P25106	9e-05
MCF7_656576	Q16584	9e-05
MCF7_735407	O43526	9.01e-05
MCF7_744338	P48032	9.01e-05
MCF7_683398	P04574	9.05e-05
MCF7_612789	P16390	9.05e-05
MCF7_766239	P20444	9.05e-05
MCF7_755424	P23907	9.05e-05
MCF7_756193	Q9H4B4	9.05e-05
MCF7_754567	O00418	9.11e-05
MCF7_697539	O77656	9.11e-05
MCF7_698037	P14925	9.11e-05
MCF7_122870	P15328	9.11e-05
MCF7_134033	P22102	9.11e-05
MCF7_65423	P23526	9.11e-05
MCF7_742799	P48549	9.11e-05
MCF7_641454	Q8CA95	9.11e-05
MCF7_661832	P21836	9.17e-05
MCF7_123139	P43003	9.17e-05
MCF7_123140	P43003	9.17e-05
MCF7_724771	O35678	9.18e-05
MCF7_626715	P01275	9.18e-05
MCF7_758252	P06734	9.18e-05
MCF7_756140	P06748_Q9UM73	9.18e-05
MCF7_107124	P11387	9.18e-05
MCF7_50869	P30549	9.18e-05
MCF7_4681	Q01469	9.18e-05
MCF7_762367	Q61614	9.18e-05
MCF7_753587	Q8CA95	9.18e-05
MCF7_13483	P05227	9.28e-05
MCF7_716263	P14060	9.28e-05
MCF7_72274	Q61614	9.28e-05
MCF7_766223	Q8R2Y0	9.28e-05
MCF7_741909	Q9H7Z7	9.28e-05
MCF7_749550	Q9H7Z7	9.28e-05
MCF7_670654	O00142	9.29e-05
MCF7_756316	P04626	9.29e-05
MCF7_638498	P25106	9.29e-05
MCF7_37186	P55157	9.29e-05
MCF7_676423	Q6P7S1	9.29e-05
MCF7_757836	Q99808	9.29e-05
MCF7_666869	P06479	9.3e-05
MCF7_368390	Q07523	9.3e-05
MCF7_638498	Q61614	9.3e-05
MCF7_765806	Q9H4B7	9.3e-05
MCF7_682429	P04278	9.35e-05
MCF7_744338	P09470	9.35e-05
MCF7_48241	P07374	9.51e-05
MCF7_53292	P33033	9.52e-05
MCF7_120958	Q61618	9.52e-05
MCF7_343231	O02747	9.53e-05
MCF7_179201	Q6PIU2	9.53e-05
MCF7_728856	P49430	9.54e-05
MCF7_752344	P51787	9.54e-05
MCF7_734202	Q9H7Z7	9.54e-05
MCF7_29630	P07607	9.56e-05
MCF7_675252	P23907	9.56e-05
MCF7_369395	P11387	9.57e-05
MCF7_69413	P17708	9.57e-05
MCF7_123528	P17752	9.57e-05
MCF7_758252	P41149	9.72e-05
MCF7_172599	P49892	9.86e-05
MCF7_133071	P00376	9.87e-05
MCF7_695939	P05227	9.87e-05
MCF7_176323	P11387	9.87e-05
MCF7_758252	P25975	9.87e-05
MCF7_107529	Q07523	9.87e-05
