# Supplementary material for: Predicting cancer-relevant proteins using an improved molecular similarity ensemble approach
Source: Oncotarget. 2016 Apr 13;7(22):32394–407. doi: 10.18632/oncotarget.8716 (PMC5078021; doi:10.18632/oncotarget.8716)
Supplement: Supplementary file 3 [file oncotarget-07-32394-s003.xlsx]

## Sheet: Supplementary Table S3
Supplementary Table S3: Similarity between active compounds against protein (P05227) and NCI compounds (4) in subnetwork of MCF7
ChEMBL_ID (active compounds of P05227)	Similarity score
	4 NCI_compounds
	(353)	(8591)	(695939)	(743862)
7568	0.72	0.71	0.43	0.18
119049	0.44	0.44	0.3	0.25
143042	0.44	0.43	0.26	0.23
317364	0.43	0.43	0.29	0.38
343728	0.42	0.42	0.26	0.23
152886	0.42	0.41	0.33	0.29
519342	0.42	0.41	0.29	0.19
521328	0.4	0.39	0.27	0.16
76	0.39	0.39	0.25	0.34
423184	0.39	0.4	0.24	0.34
484526	0.39	0.38	0.28	0.19
356811	0.38	0.38	0.28	0.32
143331	0.37	0.37	0.23	0.27
184194	0.37	0.4	0.35	0.33
474707	0.36	0.36	0.33	0.18
58510	0.36	0.36	0.24	0.33
1326	0.36	0.36	0.24	0.33
152286	0.36	0.36	0.31	0.3
124723	0.35	0.33	0.28	0.31
519350	0.35	0.35	0.25	0.19
149751	0.35	0.36	0.32	0.37
143439	0.34	0.33	0.26	0.43
98114	0.33	0.33	0.3	0.39
139984	0.33	0.33	0.22	0.39
346177	0.33	0.33	0.29	0.28
466906	0.33	0.35	0.27	0.36
332186	0.32	0.32	0.22	0.27
356249	0.32	0.32	0.27	0.33
467934	0.32	0.31	0.28	0.31
153507	0.32	0.31	0.25	0.32
466436	0.32	0.31	0.29	0.34
484131	0.32	0.31	0.3	0.21
466897	0.31	0.33	0.26	0.36
426246	0.31	0.34	0.28	0.38
62603	0.31	0.32	0.21	0.14
65735	0.31	0.32	0.21	0.14
66482	0.31	0.32	0.21	0.14
119457	0.31	0.3	0.21	0.26
184705	0.31	0.34	0.28	0.41
512078	0.3	0.3	0.27	0.31
116154	0.3	0.3	0.21	0.25
118741	0.3	0.3	0.21	0.25
118743	0.3	0.3	0.21	0.25
120140	0.3	0.3	0.21	0.25
152052	0.3	0.3	0.27	0.31
152635	0.3	0.31	0.27	0.36
1630	0.3	0.29	0.21	0.42
512253	0.3	0.29	0.28	0.34
484527	0.29	0.29	0.2	0.14
474910	0.29	0.29	0.26	0.17
114061	0.29	0.29	0.15	0.09
116204	0.29	0.29	0.2	0.26
146617	0.29	0.28	0.25	0.41
514022	0.29	0.28	0.21	0.12
31000	0.29	0.28	0.25	0.41
99254	0.29	0.28	0.25	0.41
345958	0.29	0.28	0.25	0.29
475106	0.28	0.28	0.25	0.18
324051	0.28	0.28	0.21	0.25
1236	0.28	0.28	0.22	0.37
99170	0.28	0.28	0.22	0.23
473286	0.28	0.28	0.2	0.14
473490	0.28	0.28	0.2	0.13
143177	0.28	0.27	0.17	0.23
344599	0.28	0.27	0.17	0.23
473491	0.28	0.27	0.2	0.1
184704	0.28	0.3	0.27	0.37
362000	0.27	0.3	0.26	0.35
373799	0.27	0.27	0.27	0.33
331251	0.27	0.27	0.24	0.12
422682	0.27	0.28	0.27	0.36
511925	0.27	0.27	0.28	0.31
185039	0.27	0.3	0.26	0.34
222017	0.27	0.28	0.27	0.33
484132	0.27	0.27	0.26	0.2
468136	0.27	0.27	0.25	0.34
515592	0.27	0.27	0.23	0.16
342499	0.27	0.26	0.23	0.35
99921	0.27	0.26	0.23	0.48
425990	0.27	0.26	0.27	0.35
466905	0.27	0.28	0.27	0.39
467107	0.27	0.28	0.25	0.41
449051	0.27	0.26	0.19	0.15
512991	0.27	0.26	0.28	0.3
125382	0.26	0.24	0.17	0.05
183920	0.26	0.29	0.25	0.42
219517	0.26	0.26	0.26	0.34
466910	0.26	0.28	0.26	0.36
218897	0.26	0.28	0.26	0.34
184209	0.26	0.29	0.25	0.38
516390	0.26	0.26	0.19	0.14
356005	0.26	0.26	0.26	0.28
184135	0.26	0.29	0.25	0.33
344105	0.26	0.26	0.23	0.37
143522	0.26	0.26	0.17	0.23
184872	0.26	0.29	0.25	0.4
357948	0.26	0.26	0.25	0.32
375612	0.26	0.27	0.26	0.34
375375	0.26	0.26	0.27	0.33
484328	0.26	0.26	0.25	0.2
519152	0.26	0.25	0.24	0.23
142884	0.26	0.25	0.18	0.21
146616	0.26	0.25	0.24	0.37
183579	0.26	0.28	0.25	0.38
219031	0.26	0.27	0.27	0.33
182362	0.26	0.28	0.25	0.34
484723	0.25	0.25	0.24	0.24
117926	0.25	0.25	0.22	0.12
148139	0.25	0.25	0.23	0.36
122346	0.25	0.25	0.18	0.11
152862	0.25	0.27	0.24	0.37
183301	0.25	0.28	0.27	0.36
119649	0.25	0.25	0.24	0.14
152266	0.25	0.26	0.26	0.33
185493	0.25	0.28	0.25	0.36
184648	0.25	0.28	0.24	0.36
219397	0.25	0.25	0.28	0.32
219488	0.25	0.26	0.27	0.34
466027	0.25	0.25	0.25	0.36
376916	0.25	0.25	0.27	0.34
185534	0.25	0.27	0.27	0.33
185023	0.25	0.27	0.25	0.35
218531	0.25	0.26	0.27	0.32
152392	0.25	0.24	0.25	0.32
184804	0.25	0.28	0.25	0.38
219398	0.25	0.24	0.3	0.34
466911	0.25	0.24	0.26	0.32
466229	0.25	0.24	0.29	0.32
219395	0.25	0.24	0.25	0.34
419432	0.25	0.23	0.2	0.11
474905	0.25	0.24	0.22	0.25
319828	0.25	0.24	0.19	0.38
183483	0.24	0.27	0.25	0.38
183424	0.24	0.27	0.24	0.4
219109	0.24	0.26	0.3	0.33
425711	0.24	0.27	0.26	0.39
467521	0.24	0.24	0.24	0.35
466898	0.24	0.24	0.23	0.43
487277	0.24	0.24	0.22	0.34
554927	0.24	0.27	0.26	0.36
183363	0.24	0.27	0.25	0.36
222016	0.24	0.25	0.27	0.33
466127	0.24	0.24	0.28	0.31
511402	0.24	0.24	0.26	0.31
219189	0.24	0.24	0.27	0.33
220134	0.24	0.24	0.24	0.36
443507	0.24	0.24	0.24	0.4
485019	0.24	0.24	0.23	0.21
521169	0.24	0.24	0.23	0.19
184280	0.24	0.27	0.25	0.36
376236	0.24	0.24	0.29	0.32
487540	0.24	0.23	0.22	0.13
516402	0.24	0.23	0.22	0.13
44789	0.24	0.23	0.18	0.37
385783	0.24	0.23	0.24	0.35
452640	0.24	0.23	0.24	0.37
472885	0.24	0.23	0.2	0.14
521064	0.24	0.23	0.2	0.14
184246	0.24	0.26	0.24	0.31
182971	0.24	0.26	0.23	0.33
183893	0.24	0.26	0.24	0.33
151514	0.24	0.23	0.23	0.3
219537	0.24	0.25	0.29	0.32
219444	0.23	0.23	0.24	0.34
488162	0.23	0.23	0.2	0.15
521475	0.23	0.23	0.2	0.15
125953	0.23	0.21	0.15	0.11
509157	0.23	0.23	0.2	0.35
218530	0.23	0.23	0.29	0.32
483744	0.23	0.23	0.21	0.18
2111198	0.23	0.23	0.24	0.28
184376	0.23	0.26	0.24	0.31
331745	0.23	0.21	0.21	0.19
124552	0.23	0.21	0.18	0.08
218389	0.23	0.24	0.28	0.31
357111	0.23	0.24	0.22	0.36
473641	0.23	0.23	0.21	0.46
119475	0.23	0.22	0.21	0.22
474904	0.23	0.22	0.21	0.22
374418	0.23	0.22	0.25	0.33
332113	0.23	0.22	0.19	0.2
219436	0.23	0.22	0.23	0.35
513473	0.23	0.22	0.23	0.37
332572	0.22	0.22	0.16	0.18
523342	0.22	0.22	0.19	0.47
493377	0.22	0.22	0.17	0.13
495051	0.22	0.22	0.17	0.13
499823	0.22	0.22	0.21	0.14
468137	0.22	0.22	0.27	0.33
488161	0.22	0.22	0.21	0.14
219009	0.22	0.22	0.28	0.35
118916	0.22	0.22	0.22	0.23
453384	0.22	0.22	0.19	0.45
484524	0.22	0.21	0.21	0.24
219967	0.22	0.21	0.24	0.34
466228	0.22	0.21	0.26	0.32
570314	0.21	0.21	0.18	0.14
493015	0.21	0.21	0.18	0.13
494367	0.21	0.21	0.18	0.13
501633	0.21	0.21	0.2	0.17
21578	0.21	0.21	0.18	0.16
170	0.21	0.21	0.18	0.16
218854	0.21	0.21	0.27	0.33
475811	0.21	0.2	0.18	0.41
218312	0.21	0.2	0.26	0.32
62193	0.2	0.2	0.18	0.09
272907	0.2	0.2	0.18	0.38
405606	0.2	0.2	0.2	0.4
122117	0.2	0.18	0.14	0.09
473646	0.2	0.2	0.23	0.41
491657	0.2	0.2	0.2	0.26
405878	0.2	0.2	0.18	0.35
519168	0.2	0.2	0.19	0.16
218355	0.2	0.2	0.18	0.38
2096627	0.2	0.2	0.18	0.16
123672	0.2	0.18	0.14	0.09
473494	0.2	0.2	0.19	0.16
492721	0.2	0.19	0.21	0.41
524065	0.2	0.21	0.18	0.33
125004	0.2	0.18	0.15	0.08
514620	0.19	0.19	0.19	0.18
473285	0.19	0.19	0.19	0.18
125662	0.19	0.17	0.15	0.07
330383	0.19	0.19	0.16	0.12
473284	0.19	0.19	0.19	0.19
419722	0.19	0.19	0.14	0.11
419060	0.19	0.17	0.12	0.09
119096	0.18	0.18	0.2	0.12
199266	0.18	0.18	0.19	0.16
117064	0.18	0.18	0.19	0.12
506	0.18	0.18	0.17	0.13
92129	0.18	0.18	0.2	0.12
558528	0.18	0.18	0.16	0.1
191734	0.18	0.18	0.2	0.09
420329	0.18	0.18	0.13	0.14
3217110	0.18	0.18	0.17	0.13
442821	0.18	0.18	0.18	0.13
148195	0.18	0.17	0.17	0.29
274958	0.18	0.17	0.17	0.23
119834	0.17	0.17	0.15	0.16
124203	0.17	0.16	0.13	0.05
550607	0.17	0.17	0.15	0.08
118915	0.17	0.17	0.19	0.05
483777	0.17	0.17	0.18	0.11
200087	0.17	0.17	0.18	0.23
125557	0.17	0.17	0.14	0.12
189840	0.17	0.16	0.17	0.21
197970	0.17	0.16	0.14	0.14
243682	0.17	0.16	0.14	0.37
493378	0.16	0.16	0.13	0.15
523390	0.16	0.16	0.13	0.15
485974	0.16	0.16	0.15	0.14
521014	0.16	0.16	0.15	0.14
484522	0.16	0.16	0.17	0.17
485343	0.16	0.16	0.17	0.14
485973	0.16	0.16	0.17	0.14
488578	0.16	0.16	0.17	0.18
494363	0.16	0.16	0.15	0.14
522361	0.16	0.16	0.15	0.14
200801	0.16	0.16	0.11	0.16
475519	0.16	0.16	0.14	0.13
488365	0.16	0.16	0.14	0.13
494364	0.16	0.16	0.12	0.13
495456	0.16	0.16	0.12	0.13
524018	0.16	0.17	0.13	0.13
523510	0.16	0.17	0.13	0.13
473084	0.16	0.15	0.14	0.16
487542	0.16	0.15	0.14	0.16
494384	0.16	0.15	0.12	0.13
495248	0.16	0.15	0.12	0.13
115433	0.15	0.15	0.16	0.14
550408	0.15	0.15	0.15	0.07
440393	0.15	0.15	0.11	0.14
95358	0.15	0.15	0.19	0.29
118340	0.15	0.15	0.16	0.16
484618	0.15	0.15	0.15	0.13
484523	0.15	0.15	0.16	0.16
146945	0.15	0.15	0.16	0.25
454562	0.15	0.15	0.16	0.14
485342	0.15	0.15	0.16	0.14
316933	0.15	0.15	0.14	0.1
523599	0.15	0.15	0.16	0.1
195822	0.15	0.15	0.13	0.44
560680	0.15	0.15	0.14	0.06
243214	0.15	0.15	0.13	0.28
487541	0.15	0.16	0.15	0.14
514160	0.15	0.15	0.14	0.14
516345	0.15	0.16	0.15	0.14
454560	0.15	0.15	0.14	0.14
316953	0.15	0.15	0.17	0.25
502768	0.15	0.15	0.15	0.1
327761	0.15	0.15	0.17	0.25
323909	0.15	0.15	0.16	0.11
560600	0.15	0.15	0.14	0.08
560880	0.15	0.15	0.16	0.09
454561	0.15	0.15	0.14	0.14
473907	0.15	0.15	0.14	0.14
486936	0.15	0.15	0.14	0.15
520342	0.15	0.15	0.14	0.15
115585	0.15	0.14	0.16	0.13
118838	0.15	0.14	0.17	0.12
447193	0.15	0.14	0.16	0.15
484630	0.15	0.14	0.16	0.15
518550	0.15	0.13	0.13	0.12
465591	0.14	0.14	0.16	0.13
119102	0.14	0.14	0.13	0.12
483971	0.14	0.14	0.13	0.15
518902	0.14	0.14	0.13	0.15
191640	0.14	0.14	0.12	0.39
522208	0.14	0.14	0.13	0.13
523704	0.14	0.14	0.13	0.13
493604	0.14	0.14	0.11	0.13
523868	0.14	0.14	0.11	0.13
117831	0.14	0.14	0.13	0.13
502629	0.14	0.14	0.13	0.18
521477	0.14	0.14	0.13	0.18
108626	0.14	0.14	0.14	0.18
118343	0.14	0.14	0.14	0.13
484724	0.14	0.14	0.14	0.18
369924	0.14	0.14	0.14	0.33
454753	0.14	0.14	0.16	0.11
520248	0.14	0.14	0.15	0.16
519188	0.14	0.14	0.15	0.16
118855	0.14	0.14	0.15	0.14
440898	0.14	0.14	0.15	0.14
484813	0.14	0.15	0.14	0.15
520249	0.14	0.15	0.14	0.15
483981	0.13	0.13	0.13	0.15
483955	0.13	0.13	0.13	0.15
484629	0.13	0.13	0.13	0.15
485341	0.13	0.13	0.13	0.15
118066	0.13	0.13	0.15	0.14
432423	0.13	0.13	0.15	0.14
429648	0.13	0.13	0.11	0.34
443023	0.13	0.13	0.15	0.15
319543	0.13	0.13	0.12	0.11
540380	0.13	0.13	0.08	0.08
108309	0.13	0.12	0.13	0.18
317318	0.13	0.12	0.16	0.3
317115	0.12	0.12	0.13	0.16
194878	0.12	0.12	0.13	0.27
199934	0.12	0.12	0.16	0.13
243213	0.12	0.12	0.13	0.3
499559	0.12	0.12	0.14	0.17
261832	0.12	0.13	0.09	0.06
224248	0.12	0.12	0.14	0.14
484619	0.12	0.12	0.14	0.21
99384	0.12	0.11	0.1	0.12
373022	0.12	0.11	0.13	0.44
396474	0.11	0.11	0.1	0.28
436662	0.11	0.12	0.09	0.06
201460	0.11	0.11	0.15	0.15
242393	0.11	0.11	0.11	0.39
199543	0.11	0.11	0.12	0.16
218577	0.11	0.11	0.14	0.13
427372	0.11	0.11	0.12	0.16
462086	0.11	0.11	0.12	0.25
99408	0.11	0.11	0.1	0.15
453816	0.11	0.11	0.18	0.07
98682	0.11	0.1	0.1	0.13
414671	0.11	0.1	0.12	0.15
316589	0.1	0.1	0.1	0.14
101165	0.1	0.1	0.09	0.15
42338	0.1	0.1	0.06	0.06
100808	0.1	0.1	0.12	0.12
369954	0.1	0.1	0.12	0.17
61236	0.1	0.1	0.1	0.1
100948	0.1	0.1	0.1	0.14
58146	0.1	0.09	0.11	0.2
243481	0.1	0.09	0.09	0.43
538481	0.09	0.09	0.09	0.11
80298	0.09	0.09	0.11	0.13
100194	0.09	0.09	0.09	0.17
484614	0.09	0.09	0.11	0.14
270215	0.09	0.1	0.07	0.05
512770	0.09	0.08	0.11	0.09
555095	0.09	0.08	0.08	0.19
501012	0.09	0.08	0.11	0.12
539612	0.08	0.08	0.06	0.09
14474	0.08	0.08	0.1	0.17
101815	0.08	0.08	0.1	0.13
329340	0.08	0.08	0.12	0.1
418838	0.08	0.08	0.11	0.09
463913	0.08	0.08	0.12	0.06
541808	0.08	0.08	0.1	0.21
610246	0.08	0.08	0.11	0.09
484795	0.08	0.08	0.11	0.12
483960	0.08	0.08	0.11	0.15
104	0.08	0.08	0.12	0.1
245166	0.08	0.08	0.07	0.26
416956	0.08	0.08	0.07	0.08
192343	0.08	0.08	0.09	0.1
364685	0.08	0.08	0.12	0.1
326696	0.08	0.08	0.09	0.1
92023	0.08	0.08	0.11	0.09
325991	0.08	0.08	0.11	0.09
553878	0.08	0.09	0.11	0.09
107943	0.08	0.08	0.11	0.09
242802	0.08	0.08	0.08	0.3
539512	0.08	0.07	0.06	0.1
332478	0.08	0.07	0.11	0.05
484810	0.07	0.07	0.1	0.13
195844	0.07	0.07	0.1	0.33
558206	0.07	0.07	0.07	0.2
111647	0.07	0.07	0.1	0.09
610245	0.07	0.07	0.1	0.09
540527	0.07	0.07	0.05	0.09
118165	0.07	0.07	0.11	0.06
42735	0.07	0.07	0.08	0.23
485373	0.07	0.07	0.1	0.14
39879	0.07	0.07	0.09	0.11
484824	0.07	0.07	0.09	0.13
484809	0.07	0.06	0.09	0.13
566534	0.06	0.06	0.05	0.01
99932	0.06	0.06	0.07	0.1
410525	0.06	0.06	0.05	0.05
242801	0.06	0.06	0.06	0.32
361497	0.05	0.05	0.05	0.06
169	0.05	0.05	0.04	0.05
567597	0.02	0.02	0.04	0.03
319552	0	0	0	0
317496	0	0	0	0
319607	0	0	0	0
98789	0	0	0	0
317892	0	0	0	0
100222	0	0	0	0
98573	0	0	0	0
316647	0	0	0	0
99425	0	0	0	0
